# Supplementary material for: Adsorption of Brilliant Green Dye onto a Mercerized Biosorbent: Kinetic, Thermodynamic, and Molecular Docking Studies
Source: Molecules. 2023 May 16;28(10):4129. doi: 10.3390/molecules28104129 (PMC10222809; doi:10.3390/molecules28104129)
Supplement: Supplementary file 1 [file molecules-28-04129-s001.zip]

Archive with 1 entries (1 files):
- molecules-2386037-supplementary.pdf
